# Supplementary material for: Identification of lung cancer drivers by comparison of the observed and the expected numbers of missense and nonsense mutations in individual human genes
Source: Oncotarget. 2022 May 25;13:756–67. doi: 10.18632/oncotarget.28231 (PMC9132259; doi:10.18632/oncotarget.28231)
Supplement: Supplementary file 2 [file oncotarget-13-28231-s002.xls]

## Sheet: Supplementary Table 1
Supplementary Table 1. Mutation rates estimated as the number of silent mutations per site per sample across 192 NCD-SNSs in 3 lung cancer histologies
NCD_SNS*	Adenocarcinoma		Squamous cell carcinoma		Small cell lung cancer
	Mutation rate	SE	Mutation rate	SE	Mutation rate	SE
A>C_AAA	2.96e-07	1.52e-08	4.83e-07	2.11e-08	3.51e-07	3.69e-08
A>C_AAC	2.75e-07	1.83e-08	3.64e-07	2.27e-08	3.39e-07	4.54e-08
A>C_AAG	2.58e-07	4.79e-08	6.55e-07	8.53e-08	3.44e-07	1.15e-07
A>C_AAT	2.38e-07	1.73e-08	3.41e-07	2.25e-08	2.09e-07	3.16e-08
A>C_CAA	2.64e-07	3.15e-08	6.2e-07	5.4e-08	1e-06	1.27e-07
A>C_CAC	4.6e-07	4.25e-08	7.55e-07	6.08e-08	1.55e-06	1.62e-07
A>C_CAG	3.96e-07	2.36e-08	7.14e-07	3.53e-08	6.39e-07	6.2e-08
A>C_CAT	3.53e-07	4.45e-08	3.71e-07	5.09e-08	2.41e-07	7.62e-08
A>C_GAA	2.42e-07	4.28e-08	6.14e-07	7.61e-08	2.6e-07	9.2e-08
A>C_GAC	1.17e-08	1.17e-08	4.51e-07	8.11e-08	3.01e-07	1.23e-07
A>C_GAG	1.14e-07	1.85e-08	3.94e-07	3.84e-08	3.23e-07	6.45e-08
A>C_GAT	1.4e-07	4.94e-08	1.74e-07	6.16e-08	7.5e-07	2.37e-07
A>C_TAA	2.6e-07	4.52e-08	5.5e-07	7.34e-08	1.35e-07	6.76e-08
A>C_TAC	2.96e-07	5.59e-08	2.9e-07	6.19e-08	6.36e-07	1.7e-07
A>C_TAG	1.68e-07	2.87e-08	5.17e-07	5.64e-08	2.96e-07	7.92e-08
A>C_TAT	1.69e-07	4.87e-08	4.39e-07	8.77e-08	1.21e-07	8.54e-08
A>G_AAA	3.65e-07	3e-08	1.01e-06	5.58e-08	3.92e-07	6.44e-08
A>G_AAC	9.56e-07	6.02e-08	2.23e-06	1.03e-07	1.66e-06	1.64e-07
A>G_AAG	6.57e-07	3.49e-08	1.29e-06	5.45e-08	1.4e-06	1.05e-07
A>G_AAT	7.36e-07	6.04e-08	2.18e-06	1.16e-07	1.13e-06	1.55e-07
A>G_CAA	6.52e-07	4.95e-08	1.47e-06	8.3e-08	1.16e-06	1.37e-07
A>G_CAC	8.77e-07	5.87e-08	1.86e-06	9.54e-08	1.6e-06	1.65e-07
A>G_CAG	8.62e-07	3.96e-08	1.93e-06	6.61e-08	1.64e-06	1.13e-07
A>G_CAT	1.49e-06	9.12e-08	3.11e-06	1.47e-07	3.3e-06	2.82e-07
A>G_GAA	3.9e-07	4.28e-08	8.27e-07	6.96e-08	8.28e-07	1.29e-07
A>G_GAC	6.93e-07	7.22e-08	1.22e-06	1.07e-07	1.71e-06	2.35e-07
A>G_GAG	5.13e-07	4.36e-08	1.01e-06	6.83e-08	9.73e-07	1.25e-07
A>G_GAT	5.21e-07	7.6e-08	8.57e-07	1.09e-07	1.67e-06	2.82e-07
A>G_TAA	8.33e-07	8.02e-08	2.19e-06	1.45e-07	1.56e-06	2.27e-07
A>G_TAC	1.72e-06	1.29e-07	3.52e-06	2.06e-07	3.66e-06	3.9e-07
A>G_TAG	1.45e-06	1e-07	2.95e-06	1.59e-07	2.49e-06	2.72e-07
A>G_TAT	2.04e-06	1.7e-07	5.49e-06	3.12e-07	3.49e-06	4.62e-07
A>T_AAA	4.24e-07	2.05e-08	7.54e-07	2.96e-08	7.78e-07	6.67e-08
A>T_AAC	8.05e-07	3.31e-08	1.12e-06	4.17e-08	1.2e-06	9.73e-08
A>T_AAG	8.48e-07	2.68e-08	1.27e-06	3.51e-08	1.67e-06	9.16e-08
A>T_AAT	6.3e-07	2.99e-08	9.46e-07	3.92e-08	8.99e-07	8.51e-08
A>T_CAA	9.6e-07	6.01e-08	1.31e-06	7.84e-08	1.49e-06	1.55e-07
A>T_CAC	1.2e-06	6.86e-08	2.07e-06	1.01e-07	2.35e-06	1.99e-07
A>T_CAG	1.92e-06	5.9e-08	2.28e-06	7.19e-08	2.28e-06	1.33e-07
A>T_CAT	1.35e-06	8.68e-08	1.9e-06	1.15e-07	1.45e-06	1.87e-07
A>T_GAA	4.92e-07	6.1e-08	7.93e-07	8.65e-08	8.13e-07	1.63e-07
A>T_GAC	8.76e-07	1.01e-07	1.18e-06	1.31e-07	2.46e-06	3.51e-07
A>T_GAG	1.04e-06	7.49e-08	9.95e-07	8.2e-08	1.19e-06	1.66e-07
A>T_GAT	6.11e-07	1.03e-07	9.37e-07	1.43e-07	3e-07	1.5e-07
A>T_TAA	7.16e-07	7.5e-08	1.61e-06	1.26e-07	1.59e-06	2.32e-07
A>T_TAC	1.47e-06	1.25e-07	1.71e-06	1.5e-07	2.27e-06	3.21e-07
A>T_TAG	1.87e-06	1.12e-07	2e-06	1.3e-07	2.75e-06	2.82e-07
A>T_TAT	1.14e-06	1.26e-07	1.47e-06	1.61e-07	1.93e-06	3.42e-07
C>A_ACA	1.94e-06	4.79e-08	2.78e-06	6.1e-08	2.26e-06	1.25e-07
C>A_ACC	2.16e-06	5.25e-08	2.6e-06	6.12e-08	2.35e-06	1.32e-07
C>A_ACG	4.05e-06	2.96e-07	4.16e-06	3.35e-07	6.32e-06	7.66e-07
C>A_ACT	1.37e-06	4.6e-08	1.89e-06	5.76e-08	1.98e-06	1.34e-07
C>A_CCA	3.89e-06	8e-08	4.78e-06	9.92e-08	3.12e-06	1.49e-07
C>A_CCC	4.6e-06	1.01e-07	4.9e-06	1.17e-07	3.89e-06	1.93e-07
C>A_CCG	6.73e-06	1.38e-07	7.24e-06	1.6e-07	5.16e-06	2.51e-07
C>A_CCT	3.22e-06	9.24e-08	3.57e-06	1.09e-07	2.46e-06	1.68e-07
C>A_GCA	1.66e-06	9.28e-08	2.34e-06	1.23e-07	1.94e-06	2.08e-07
C>A_GCC	2.43e-06	1.15e-07	2.13e-06	1.21e-07	2.4e-06	2.38e-07
C>A_GCG	3.49e-06	1.32e-07	4.16e-06	1.62e-07	5.27e-06	3.38e-07
C>A_GCT	1.43e-06	9.55e-08	1.82e-06	1.2e-07	1.34e-06	1.91e-07
C>A_TCA	2.71e-06	8.3e-08	3.51e-06	1.05e-07	2.45e-06	1.64e-07
C>A_TCC	3.85e-06	1.14e-07	3.91e-06	1.28e-07	3.56e-06	2.27e-07
C>A_TCG	4.05e-06	1.51e-07	5.88e-06	2.03e-07	3.75e-06	3.01e-07
C>A_TCT	2.82e-06	1.06e-07	3.41e-06	1.3e-07	2.03e-06	1.87e-07
C>G_ACA	5.62e-07	2.52e-08	1.06e-06	3.71e-08	9.22e-07	7.73e-08
C>G_ACC	5.04e-07	2.46e-08	1.01e-06	3.76e-08	9.58e-07	8.18e-08
C>G_ACG	8.25e-07	5.09e-08	1.67e-06	7.76e-08	1.18e-06	1.46e-07
C>G_ACT	5.62e-07	2.89e-08	1.28e-06	4.72e-08	9.12e-07	8.82e-08
C>G_CCA	5.88e-07	3.12e-08	9.4e-07	4.4e-08	6.82e-07	6.96e-08
C>G_CCC	6.96e-07	3.95e-08	1.18e-06	5.75e-08	1.11e-06	1.03e-07
C>G_CCG	1.24e-06	7.52e-08	1.91e-06	1.04e-07	1.82e-06	1.89e-07
C>G_CCT	6.02e-07	4e-08	1.48e-06	7.01e-08	9.49e-07	1.04e-07
C>G_GCA	3.69e-07	4.37e-08	5.44e-07	5.93e-08	9.36e-07	1.44e-07
C>G_GCC	4.39e-07	4.91e-08	6.51e-07	6.67e-08	7.54e-07	1.33e-07
C>G_GCG	8.06e-07	9.3e-08	1.13e-06	1.23e-07	2.17e-06	3.16e-07
C>G_GCT	3.89e-07	4.97e-08	7.55e-07	7.74e-08	3.01e-07	9.07e-08
C>G_TCA	2.38e-06	9.75e-08	4.89e-06	1.56e-07	2.63e-06	2.12e-07
C>G_TCC	1.36e-06	8.7e-08	2.82e-06	1.4e-07	1.64e-06	1.98e-07
C>G_TCG	1.17e-06	1.47e-07	2.93e-06	2.59e-07	1.97e-06	3.94e-07
C>G_TCT	2.97e-06	1.35e-07	6.27e-06	2.18e-07	3.07e-06	2.84e-07
C>T_ACA	1.17e-06	4.73e-08	2.01e-06	6.92e-08	1.76e-06	1.2e-07
C>T_ACC	9.23e-07	4.66e-08	1.94e-06	7.56e-08	1.08e-06	1.05e-07
C>T_ACG	5.48e-06	1.63e-07	1.05e-05	2.51e-07	5.41e-06	3.36e-07
C>T_ACT	8.77e-07	4.48e-08	1.32e-06	6.14e-08	1.08e-06	1.03e-07
C>T_CCA	2.03e-06	5.78e-08	3.44e-06	8.41e-08	2.3e-06	1.28e-07
C>T_CCC	2.02e-06	6.72e-08	4.1e-06	1.07e-07	2.63e-06	1.59e-07
C>T_CCG	4.74e-06	1.47e-07	8.51e-06	2.19e-07	5.98e-06	3.42e-07
C>T_CCT	1.46e-06	4.56e-08	2.91e-06	7.19e-08	1.9e-06	1.08e-07
C>T_GCA	1.29e-06	5.61e-08	2.26e-06	8.3e-08	1.78e-06	1.37e-07
C>T_GCC	1.08e-06	5.36e-08	2.37e-06	8.86e-08	1.53e-06	1.32e-07
C>T_GCG	4.74e-06	1.64e-07	8.8e-06	2.49e-07	4.89e-06	3.46e-07
C>T_GCT	9.66e-07	4e-08	1.57e-06	5.7e-08	1.16e-06	9.07e-08
C>T_TCA	4.31e-06	9.07e-08	6.9e-06	1.28e-07	2.78e-06	1.51e-07
C>T_TCC	2.3e-06	7.43e-08	5.87e-06	1.32e-07	2.88e-06	1.72e-07
C>T_TCG	6.68e-06	2.1e-07	1.42e-05	3.42e-07	4.91e-06	3.74e-07
C>T_TCT	2.87e-06	7.63e-08	4.34e-06	1.05e-07	2.13e-06	1.36e-07
G>A_AGA	2.5e-06	6.27e-08	3.98e-06	8.85e-08	1.46e-06	9.95e-08
G>A_AGC	1.05e-06	4.35e-08	1.8e-06	6.37e-08	1.55e-06	1.1e-07
G>A_AGG	1.5e-06	4.71e-08	3.05e-06	7.49e-08	2.19e-06	1.18e-07
G>A_AGT	8.65e-07	5.4e-08	1.59e-06	8.19e-08	1.13e-06	1.28e-07
G>A_CGA	6.69e-06	3.19e-07	1.05e-05	4.47e-07	4.15e-06	5.23e-07
G>A_CGC	4.46e-06	1.75e-07	9.78e-06	2.89e-07	4.82e-06	3.78e-07
G>A_CGG	4.23e-06	1.45e-07	7.66e-06	2.18e-07	5.39e-06	3.39e-07
G>A_CGT	4.76e-06	2.73e-07	9.17e-06	4.22e-07	4.44e-06	5.46e-07
G>A_GGA	1.78e-06	8.8e-08	5.8e-06	1.78e-07	2.35e-06	2.1e-07
G>A_GGC	1.41e-06	8.12e-08	2.4e-06	1.18e-07	1.97e-06	1.99e-07
G>A_GGG	1.67e-06	8.13e-08	3.18e-06	1.25e-07	2.39e-06	2.02e-07
G>A_GGT	1.44e-06	1.34e-07	1.98e-06	1.76e-07	8.05e-07	2.08e-07
G>A_TGA	3.81e-06	1.03e-07	6.8e-06	1.54e-07	2.34e-06	1.68e-07
G>A_TGC	1.08e-06	5.18e-08	2.36e-06	8.56e-08	2.02e-06	1.47e-07
G>A_TGG	1.34e-06	4.71e-08	2.22e-06	6.77e-08	1.83e-06	1.14e-07
G>A_TGT	1.01e-06	7.01e-08	1.94e-06	1.08e-07	1.52e-06	1.78e-07
G>C_AGA	2.43e-06	4.32e-08	4.85e-06	6.5e-08	1.87e-06	9.11e-08
G>C_AGC	4.93e-07	2.06e-08	7.53e-07	2.73e-08	7.35e-07	5.97e-08
G>C_AGG	8.81e-07	2.88e-08	1.16e-06	3.52e-08	1.11e-06	7.74e-08
G>C_AGT	6.35e-07	2.95e-08	1.27e-06	4.5e-08	9.08e-07	8.41e-08
G>C_CGA	2.71e-06	2.04e-07	3.69e-06	2.65e-07	1.71e-06	3.36e-07
G>C_CGC	1.55e-06	1.03e-07	2.31e-06	1.41e-07	3.34e-06	3.14e-07
G>C_CGG	1.67e-06	9.12e-08	2.49e-06	1.24e-07	2.29e-06	2.21e-07
G>C_CGT	1.24e-06	1.39e-07	2.27e-06	2.1e-07	1.21e-06	2.85e-07
G>C_GGA	1.23e-06	9.16e-08	2.18e-06	1.36e-07	1.91e-06	2.37e-07
G>C_GGC	6.15e-07	6.31e-08	9.37e-07	8.7e-08	1.03e-06	1.69e-07
G>C_GGG	6.2e-07	5.71e-08	1.27e-06	9.11e-08	9.94e-07	1.5e-07
G>C_GGT	1.24e-06	1.56e-07	9.1e-07	1.5e-07	5.93e-07	2.24e-07
G>C_TGA	1.76e-06	7.73e-08	3.81e-06	1.27e-07	1.41e-06	1.43e-07
G>C_TGC	5.44e-07	3.99e-08	7.44e-07	5.21e-08	1.22e-06	1.24e-07
G>C_TGG	6.98e-07	3.72e-08	9.77e-07	4.92e-08	8.18e-07	8.34e-08
G>C_TGT	1.22e-06	8.45e-08	1.41e-06	1.02e-07	9.34e-07	1.54e-07
G>T_AGA	3.05e-06	5.64e-08	3.66e-06	6.57e-08	3.43e-06	1.45e-07
G>T_AGC	2.05e-06	4.33e-08	2.49e-06	5.07e-08	2.38e-06	1.13e-07
G>T_AGG	4.74e-06	7.1e-08	5.34e-06	8e-08	4.1e-06	1.6e-07
G>T_AGT	2.7e-06	6.24e-08	3.03e-06	7e-08	2.82e-06	1.54e-07
G>T_CGA	6.92e-06	3.25e-07	8.53e-06	4.03e-07	7.25e-06	6.9e-07
G>T_CGC	7.35e-06	2.24e-07	8.57e-06	2.71e-07	8.58e-06	5.03e-07
G>T_CGG	1.1e-05	2.33e-07	1.27e-05	2.8e-07	1.09e-05	4.82e-07
G>T_CGT	7.83e-06	3.49e-07	8.25e-06	4e-07	1.08e-05	8.53e-07
G>T_GGA	5.33e-06	1.9e-07	5.61e-06	2.18e-07	4.55e-06	3.65e-07
G>T_GGC	3.69e-06	1.54e-07	3.64e-06	1.71e-07	3.56e-06	3.15e-07
G>T_GGG	7.53e-06	1.98e-07	7.79e-06	2.25e-07	6.98e-06	3.97e-07
G>T_GGT	4.75e-06	3.06e-07	4.21e-06	3.21e-07	5.08e-06	6.56e-07
G>T_TGA	3.32e-06	1.06e-07	3.96e-06	1.3e-07	3.22e-06	2.17e-07
G>T_TGC	3.21e-06	9.68e-08	3.51e-06	1.13e-07	3.88e-06	2.21e-07
G>T_TGG	5.45e-06	1.04e-07	6.33e-06	1.25e-07	4.79e-06	2.02e-07
G>T_TGT	3.22e-06	1.37e-07	4.32e-06	1.78e-07	4.16e-06	3.24e-07
T>A_ATA	7.44e-07	4.37e-08	9.4e-07	5.22e-08	8.77e-07	1.12e-07
T>A_ATC	4.19e-07	2.43e-08	6.08e-07	3.15e-08	4.64e-07	5.85e-08
T>A_ATG	7.18e-07	2.88e-08	1.03e-06	3.67e-08	7.92e-07	7.12e-08
T>A_ATT	4.07e-07	2.53e-08	5.4e-07	3.12e-08	5.55e-07	6.91e-08
T>A_CTA	1.09e-06	7.65e-08	1.13e-06	8.68e-08	1.11e-06	1.6e-07
T>A_CTC	5.41e-07	4.15e-08	9.1e-07	6.01e-08	5.33e-07	8.54e-08
T>A_CTG	1.08e-06	4.25e-08	1.58e-06	5.74e-08	1.29e-06	9.66e-08
T>A_CTT	5.46e-07	4.94e-08	7.87e-07	6.63e-08	6.15e-07	1.09e-07
T>A_GTA	5.77e-07	1.13e-07	1.16e-06	1.79e-07	2.86e-07	1.65e-07
T>A_GTC	2.98e-07	6.67e-08	6.51e-07	1.1e-07	9.6e-07	2.48e-07
T>A_GTG	5.64e-07	6.38e-08	1.25e-06	1.06e-07	1.68e-06	2.28e-07
T>A_GTT	4.29e-07	8.94e-08	4.89e-07	1.07e-07	4.81e-07	1.96e-07
T>A_TTA	5.72e-07	6.2e-08	9.82e-07	9.07e-08	4.91e-07	1.19e-07
T>A_TTC	3.16e-07	3.75e-08	5.45e-07	5.5e-08	1.72e-07	5.74e-08
T>A_TTG	4.92e-07	4.09e-08	7.92e-07	5.79e-08	4.37e-07	7.99e-08
T>A_TTT	2.67e-07	4.16e-08	6.41e-07	7.21e-08	5.87e-07	1.28e-07
T>C_ATA	9.19e-07	6.06e-08	2.22e-06	1.05e-07	2.34e-06	2e-07
T>C_ATC	2.86e-07	3.46e-08	7.13e-07	6.11e-08	4.33e-07	8.84e-08
T>C_ATG	8.37e-07	3.76e-08	1.96e-06	6.41e-08	1.95e-06	1.19e-07
T>C_ATT	4.25e-07	3.88e-08	1.01e-06	6.67e-08	7.3e-07	1.05e-07
T>C_CTA	7.15e-07	6.19e-08	1.7e-06	1.07e-07	1.68e-06	1.97e-07
T>C_CTC	5.92e-07	4.34e-08	5.72e-07	4.77e-08	1.31e-06	1.34e-07
T>C_CTG	6.46e-07	3.29e-08	1.04e-06	4.68e-08	7.73e-07	7.47e-08
T>C_CTT	4.26e-07	3.48e-08	1.07e-06	6.16e-08	5.37e-07	8.09e-08
T>C_GTA	1.01e-06	8.83e-08	2.2e-06	1.45e-07	1.98e-06	2.56e-07
T>C_GTC	5.88e-07	6.16e-08	8.79e-07	8.41e-08	5.27e-07	1.21e-07
T>C_GTG	5.68e-07	3.94e-08	1.68e-06	7.55e-08	1.55e-06	1.35e-07
T>C_GTT	6.08e-07	5.46e-08	1.31e-06	8.94e-08	1.07e-06	1.5e-07
T>C_TTA	6.79e-07	5.61e-08	1.07e-06	7.86e-08	1.1e-06	1.48e-07
T>C_TTC	2.71e-07	3.05e-08	5.27e-07	4.75e-08	3.25e-07	6.92e-08
T>C_TTG	4.13e-07	3.02e-08	1.09e-06	5.48e-08	4.36e-07	6.44e-08
T>C_TTT	2.75e-07	2.87e-08	5.04e-07	4.34e-08	4.12e-07	7.27e-08
T>G_ATA	2.81e-07	2.55e-08	4.14e-07	3.36e-08	4.36e-07	7.39e-08
T>G_ATC	1.79e-07	1.47e-08	2.64e-07	1.97e-08	2.97e-07	4.3e-08
T>G_ATG	2.15e-07	1.46e-08	3.54e-07	2.06e-08	3.45e-07	4.24e-08
T>G_ATT	2.13e-07	1.74e-08	2.7e-07	2.1e-08	3.23e-07	4.84e-08
T>G_CTA	1.4e-07	2.74e-08	4.42e-07	5.44e-08	3.46e-07	8.94e-08
T>G_CTC	1.05e-07	1.83e-08	3.81e-07	3.89e-08	3.97e-07	7.37e-08
T>G_CTG	2.66e-07	2.11e-08	4.61e-07	3.11e-08	3.9e-07	5.31e-08
T>G_CTT	2.95e-07	3.64e-08	5.14e-07	5.35e-08	3.84e-07	8.6e-08
T>G_GTA	2.22e-08	2.22e-08	2.77e-07	8.76e-08	6.68e-07	2.52e-07
T>G_GTC	2.39e-07	5.96e-08	9.3e-08	4.16e-08	3.84e-07	1.57e-07
T>G_GTG	1.52e-07	3.31e-08	5.23e-07	6.86e-08	1.52e-06	2.17e-07
T>G_GTT	3.73e-07	8.34e-08	4.42e-07	1.01e-07	3.2e-07	1.6e-07
T>G_TTA	3.7e-07	6.44e-08	4.75e-07	8.15e-08	4.33e-07	1.44e-07
T>G_TTC	1.04e-07	2.68e-08	4.15e-07	5.98e-08	4.76e-07	1.19e-07
T>G_TTG	2.31e-07	3.75e-08	6e-07	6.75e-08	4.44e-07	1.08e-07
T>G_TTT	1.75e-07	4.25e-08	5.52e-07	8.42e-08	1.77e-07	8.85e-08
*Nucleotide context-dependent single nucleotide substitution
