# Supplementary material for: Identification of lung cancer drivers by comparison of the observed and the expected numbers of missense and nonsense mutations in individual human genes
Source: Oncotarget. 2022 May 25;13:756–67. doi: 10.18632/oncotarget.28231 (PMC9132259; doi:10.18632/oncotarget.28231)
Supplement: Supplementary file 3 [file oncotarget-13-28231-s003.xls]

## Sheet: Supplementary Table 2
Supplementary Table 2. The complete list of candidate genes for adenocarcinoma, squamous cell carcinoma, and small cell lung cancer predicted by an excess of missense or nonsense mutations.
			Missense				Nonsense				Silent
Histology	Gene	Gene ID	# sites	# obs	# exp	exc*	# sites	# obs	# exp	exc**	# sites	# obs	# exp
SCLC	TP53	7157	1374	106	0.514957	6.36295	71	19	0.0354354	4.74338	427	0	0.170915
SQ	CDKN2A	1029	983	34	2.05	3.12708	27	27	0.0858626	5.79178	385	2	1.04446
ADENO	TP53	7157	1396	145	1.88	5.62115	76	24	0.158759	5.14409	445	1	0.667742
ADENO	KRAS	3845	1253	165	1.34	5.14049	88	0	0.142304		351	1	0.345821
SQ	TP53	7157	1223	233	1.97	5.12755	69	33	0.164216	4.5885	382	2	0.680771
ADENO	ARID1A	8289	13495	14	19.2	2.46253	692	13	1.43485	4.56162	4416	1	7.25006
SCLC	KIAA1211	57482	8055	31	3.14618	3.92286	466	1	0.291042	0.390715	2567	1	1.19513
SCLC	SPHKAP	80309	11272	34	3.69366	3.87883	638	1	0.308418	0.369298	3381	1	1.23612
SCLC	MUC12	10071	33935	26	12.0535	3.77253	1501	1	0.823126	1.0478	12570	1	4.58323
ADENO	RBM10	8241	5560	12	7.89	1.35158	340	17	0.713284	3.70709	1768	2	2.94627
SQ	RASA1	5921	6849	12	10	2.2011	428	9	0.873581	3.66541	2137	1	3.297
ADENO	RB1	5925	6110	12	6.61	2.15136	420	12	0.736812	3.61459	1813	1	2.01369
ADENO	STK11	6794	2859	28	4.12	1.43353	143	26	0.302989	3.60367	886	5	1.89811
SQ	SPANXN1	494118	479	9	0.651	3.59665	40	1	0.081901	2.06562	120	0	0.230617
SCLC	POLR2K	5440	345	3	0.114144	3.5957	32	0	0.0138099		98	0	0.0273017
SQ	HLA-A	3105	2363	7	4.26	1.86235	130	5	0.304329	3.55172	783	1	1.91365
SQ	DEFB110	245913	447	4	0.563	2.71843	37	2	0.0590492	3.46004	110	0	0.126191
SCLC	BLCAP	10904	563	0	0.193729		29	2	0.0112825	3.42862	182	0	0.0867811
SQ	DEFB106A	245909	436	1	0.558	0.897599	20	1	0.0302749	3.42575	120	0	0.24671
ADENO	ENHO	375704	485	1	0.7	0.265544	19	1	0.028225	3.42317	171	0	0.292446
SCLC	KLK8	11202	190	2	0.0874692	3.40841	12	0	0.00825988		77	0	0.0355833
SQ	KCNN2	3781	3802	24	5.85	3.39327	198	1	0.412682	1.25591	1202	1	2.41255
SQ	SLC35G3	146861	2123	4	3.41	1.20678	82	3	0.178912	3.37027	828	1	1.6446
SQ	NEFM	4741	6006	24	9.55	3.3672	439	2	1.12442	1.45571	1790	1	3.78557
ADENO	KRTAP19-2	337969	325	1	0.43	0.683499	40	2	0.059288	3.35639	94	0	0.0875674
SQ	LCE3D	84648	596	4	1.05	1.89239	31	2	0.0640507	3.34893	192	0	0.305514
SCLC	KRTAP23-1	337963	403	3	0.138607	3.33461	31	0	0.0141303		142	0	0.0500795
SCLC	FAM47C	442444	6676	22	2.62003	3.32934	316	1	0.190037	0.518558	2314	1	0.913362
ADENO	KRTAP19-4	337971	512	2	0.67	0.955652	59	3	0.0915779	3.31648	176	0	0.183404
SQ	BICRA	29998	9913	3	18.1	1.11032	304	2	0.768704	3.30781	3814	1	9.93033
SCLC	OTOF	9381	13181	19	5.07102	3.30019	645	1	0.35326	0.837915	4138	1	1.93373
SCLC	ZNF208	7757	8553	28	2.43496	3.26965	766	4	0.330928	1.02398	2192	1	0.648334
SQ	PASK	23178	8638	20	13.9	3.25482	451	0	1.08432		2872	1	5.93786
ADENO	KRTAP6-2	337967	388	10	0.57	3.24833	44	0	0.0725881		117	0	0.135124
SQ	SEC61G	23480	457	2	0.611	1.69389	18	1	0.0349386	3.22993	128	0	0.172209
ADENO	BRAF	673	4976	24	6.03	3.22758	313	2	0.617288	1.39883	1596	1	1.98828
ADENO	CD109	135228	9497	25	10.2	3.22	592	2	1.01535	1.38694	2907	1	3.24079
ADENO	DEFB119	245932	570	7	0.67	3.20348	35	0	0.0585419		178	0	0.183346
SQ	KRTAP21-1	337977	491	8	0.788	3.1972	48	1	0.0521223	2.68325	163	0	0.193199
SCLC	NPAS3	64067	6117	17	2.47902	3.18506	285	0	0.159081		1986	1	1.00031
ADENO	BICRA	29998	9913	8	15.6	0.77284	304	4	0.698174	3.17629	3814	2	8.2927
SQ	TSHZ2	128553	6877	21	10.3	3.17346	411	3	0.861301	2.45444	2009	1	4.01197
SQ	CPAMD8	27151	12534	17	21.3	3.16293	585	2	1.40398	2.46394	4260	1	9.78325
ADENO	FXYD7	53822	510	1	0.68	0.432329	25	1	0.034271	3.15892	176	0	0.30136
ADENO	ARID1B	57492	14840	23	21.4	3.15502	764	3	1.6296	2.55065	4628	1	8.14555
SCLC	MYO16	23026	12219	17	4.28978	3.15204	682	1	0.328926	0.699145	3812	1	1.64977
SCLC	CACNA1I	8911	14356	15	5.79866	3.14135	550	0	0.322708		4777	1	2.46076
ADENO	GNG13	51764	365	6	0.55	3.13902	29	0	0.061748		119	0	0.243822
ADENO	RPS29	6235	364	1	0.58	0.639164	25	1	0.034785	3.13865	106	0	0.17064
ADENO	HSPA12A	259217	4544	16	5.91	3.11857	236	1	0.466644	1.21084	1439	1	2.61786
SCLC	ALG10B	144245	819	5	0.271413	3.11791	55	0	0.0212588		251	0	0.100209
ADENO	URGCP-MRPS24	100534592	691	2	1.08	0.668017	40	3	0.107527	3.09789	250	0	0.370494
SQ	ARID1A	8289	13495	14	22.9	1.72427	692	8	1.60346	3.08739	4416	2	8.89145
ADENO	DMXL1	1657	19951	27	21.7	3.0857	1296	4	2.18597	2.07777	5987	1	5.79184
ADENO	DACT1	51339	5426	19	7.71	3.07883	281	0	0.603638		1808	1	3.29534
SQ	KLB	152831	6871	19	10.4	3.06155	417	0	0.856216		2099	1	4.10494
SQ	FOXI2	399823	2032	2	3.93	0.408884	78	2	0.186752	3.05949	743	1	2.0464
SQ	CFH	3075	8066	29	11.5	3.05667	688	6	1.33258	2.40926	2316	1	3.01203
SCLC	CD1E	913	845	5	0.285292	3.05086	58	1	0.0239379	1.71173	276	0	0.10423
SQ	H3F3A	3020	868	1	1.5	-0.404957	41	2	0.0799251	3.04632	306	0	0.472598
ADENO	ATP5F1E	514	326	0	0.35		26	1	0.0373502	3.04178	98	0	0.129953
ADENO	ADGRB1	575	10232	18	15.8	3.03936	466	1	1.05344	1.52317	3549	1	7.42762
SQ	TMPRSS9	360200	6780	15	11.9	3.03587	308	2	0.760043	2.55993	2434	1	5.71463
SCLC	PCDHA3	56145	6125	14	2.38339	3.02961	308	1	0.16351	0.877844	2108	1	1.03847
ADENO	CHST9	83539	470	5	0.52	3.02877	37	0	0.0648727		150	0	0.194713
SQ	ITGB4	3691	11917	16	20.6	3.02442	539	0	1.31352		3933	1	9.0566
SQ	SAGE1	55511	6024	24	8.72	3.02361	292	2	0.61602	1.81385	1811	1	2.7051
SCLC	HMCN1	83872	36816	18	11.9803	3.02231	2156	3	0.974864	1.88784	11734	1	3.79946
SQ	RPL39L	116832	334	0	0.482		22	1	0.0407487	3.01969	94	0	0.145644
ADENO	SATB2	23314	4840	19	6.25	3.00843	263	3	0.545541	2.34837	1485	1	2.35267
SCLC	IQSEC3	440073	7649	13	3.16475	2.99604	351	1	0.220993	0.967291	2629	1	1.42692
SCLC	SMPX	23676	566	3	0.179098	2.99002	36	0	0.0194797		181	0	0.0651358
SCLC	DEFB112	245915	741	4	0.23961	2.98546	58	0	0.0251954		209	0	0.0695681
ADENO	KNTC1	9735	14563	21	15.3	2.98443	1011	1	1.66729	0.330272	4298	1	4.89633
ADENO	TNNI3K	51086	5504	23	6.22	2.98027	336	2	0.614419	1.30717	1666	1	1.8503
SCLC	KRTAP21-3	100288323	387	2	0.120441	2.97834	31	0	0.00742368		95	0	0.0267143
ADENO	DOCK4	9732	13020	17	15.4	2.97776	771	0	1.44689		3894	1	5.39075
ADENO	KLHL26	55295	4004	5	6.4	1.18188	177	3	0.424052	2.97282	1345	1	2.89251
SQ	GALNT2	2590	3777	5	6.21	1.22592	214	4	0.465352	2.97027	1139	1	2.38457
SQ	EP300	2033	15996	22	24.3	2.96238	876	3	1.99274	2.171	4845	1	7.49283
SCLC	ST6GALNAC3	256435	2020	11	0.672362	2.95832	132	1	0.0520673	0.788668	584	0	0.193052
SQ	ZNF496	84838	3860	18	6.64	2.95546	209	1	0.504679	1.0902	1205	1	2.61124
ADENO	ANKHD1-EIF4EBP3	404734	16988	21	20	2.94615	905	0	1.88101		5651	1	6.17853
ADENO	SH2B1	25970	4322	6	6.49	1.34325	195	4	0.540052	2.94367	1621	1	2.70443
SCLC	F8	2157	15622	19	4.83986	2.94353	996	3	0.433744	1.47971	4532	1	1.43548
SCLC	LRFN5	145581	4747	19	1.4826	2.94276	238	0	0.0982826		1477	1	0.463436
ADENO	VPS13C	54832	24798	22	26.4	2.93853	1605	2	2.73332	1.21745	7365	1	7.69779
SCLC	EDDM3B	64184	1000	5	0.310383	2.93753	70	0	0.0295009		244	0	0.085391
SQ	SLN	6588	179	2	0.239	2.93589	9	0	0.0158765		64	0	0.133171
ADENO	ANKHD1	54882	16530	21	19.4	2.9345	881	0	1.80736		5458	1	5.90346
ADENO	EPHA3	2042	3580	19	4.15	2.91755	210	1	0.391108	0.595947	1052	1	1.39742
SQ	PTPRK	5796	9635	20	14.1	2.91045	584	2	1.1836	1.68161	2930	1	4.69011
ADENO	PYHIN1	149628	3182	23	3.51	2.90665	199	0	0.347674		957	1	1.0994
SCLC	SPATA31E1	286234	9406	16	3.50329	2.90659	487	0	0.247744		3103	1	1.21012
ADENO	PLCH1	23007	11213	19	12.9	2.90567	658	3	1.22732	2.01284	3357	1	4.13498
SCLC	COBL	23242	8285	15	3.06627	2.90453	399	1	0.209353	0.705157	2746	1	1.1316
ADENO	WNK3	65267	11784	22	13.3	2.90411	788	0	1.52894		3619	1	3.89042
ADENO	SLC44A5	204962	4735	19	5.07	2.90328	300	2	0.440821	1.61301	1427	1	1.66201
SQ	CPED1	79974	5155	20	7.2	2.90213	328	2	0.665059	1.57334	1555	1	2.4518
SCLC	DEFB110	245913	447	2	0.127582	2.9009	37	1	0.0124845	2.485	110	0	0.0258068
SQ	ATXN1	6310	5281	14	8.85	2.90036	254	1	0.569939	1.58186	1791	1	4.20392
SQ	LEPROT	54741	844	3	1.23	1.31237	45	2	0.0889648	2.89987	281	0	0.47723
ADENO	IDUA	3425	4185	0	6.78		166	2	0.346515	2.89702	1517	1	3.35305
SCLC	CORT	1325	669	1	0.27004	0.960836	31	2	0.0176612	2.89631	236	0	0.11556
SCLC	GCSAML-AS1	148824	2096	11	0.705271	2.89408	84	0	0.0389498		691	0	0.293906
SCLC	CSMD2	114784	23823	29	8.9006	2.89248	1170	2	0.611834	0.788982	7677	2	3.30821
SCLC	H3F3A	3020	868	1	0.343611	0.636889	41	2	0.0177629	2.88949	306	0	0.10486
SCLC	DST	667	36728	17	11.1795	2.8861	2675	3	1.19324	1.49536	10421	1	3.40964
SCLC	TRIM36	55521	391	2	0.129319	2.88272	27	0	0.0141748		122	0	0.0400291
SQ	UBL5	59286	482	1	0.763	0.48505	28	1	0.0450737	2.88183	138	0	0.310436
SQ	NFE2L2	4780	4042	94	5.61	2.8805	241	2	0.517086	-0.481574	1153	4	1.72755
SCLC	SCN2A	6326	13425	17	4.12152	2.87896	760	0	0.331801		3851	1	1.30788
SCLC	ZNF268	10795	658	0	0.2041		46	2	0.0179611	2.87631	187	0	0.0620894
SCLC	ATP10A	57194	9741	13	3.65961	2.87139	500	0	0.265236		3241	1	1.5004
SCLC	MORC1	27136	6529	18	1.90184	2.86452	478	0	0.199464		1840	1	0.58557
SQ	TRPM8	79054	7349	15	10.7	2.86034	401	0	0.820197		2177	1	4.58483
SQ	IL11RA	3590	2670	1	4.46	-0.848888	127	3	0.286545	2.85543	992	1	1.8054
SQ	ANKH	56172	3226	4	4.93	1.26987	138	2	0.259583	2.85322	1055	1	2.44134
ADENO	VSTM4	196740	2061	13	2.67	2.85128	114	0	0.197757		696	1	1.34902
SCLC	TUBA3C	7278	2951	17	1.12869	2.84713	145	2	0.080929	1.08814	945	0	0.447608
ADENO	CLTCL1	8218	10498	16	12.5	2.83769	594	1	1.16431	0.729943	3146	1	4.58607
SCLC	CACNA1H	8912	15280	12	6.46435	2.83171	600	1	0.364781	1.27555	5234	1	2.71133
SQ	GHRHR	2692	2753	14	4.28	2.83031	128	0	0.269502		917	1	1.99283
ADENO	TAS2R46	259292	2038	17	1.99	2.83011	123	0	0.168705		611	1	0.71004
ADENO	DRD2	1813	2942	13	3.85	2.8296	117	0	0.202186		919	1	1.80724
SQ	ZFP42	132625	2032	19	3.09	2.82892	143	1	0.304926	0.569315	606	1	1.08799
ADENO	ARAP1	116985	9381	16	13.5	2.8266	464	0	1.03563		3196	1	5.5901
SQ	DEFB115	245929	563	2	0.764	1.40103	49	2	0.0940468	2.82395	171	0	0.273936
SCLC	PCDHGA1	56114	6085	13	2.21342	2.82082	280	1	0.143793	0.821863	2005	1	0.895419
ADENO	OPRM1	4988	3239	14	4.01	2.81925	149	1	0.266796	1.35093	1040	1	1.65951
SCLC	AKR1D1	6718	1889	9	0.610599	2.81807	120	0	0.0561884		547	0	0.185772
ADENO	C10orf99	387695	511	0	0.66		26	1	0.0440364	2.81758	183	0	0.254829
SQ	IRF6	3664	3107	11	4.71	2.18657	174	4	0.375756	2.8131	913	1	1.72234
ADENO	IGFLR1	79713	2228	2	3.28	-0.00244639	110	3	0.248554	2.80827	848	1	1.50317
SQ	TMEM244	253582	820	8	1.05	2.80663	62	0	0.108889		261	0	0.362445
SQ	MN1	4330	8613	13	16.1	2.80493	343	0	0.917406		2915	1	7.45158
SQ	RNF186	54546	1443	5	2.32	1.52304	64	2	0.126627	2.8007	527	1	1.15533
SCLC	TRIM48	79097	1499	7	0.482193	2.79761	97	0	0.0441587		411	0	0.14496
SQ	CHD3	1107	13138	16	21.4	2.79335	791	0	1.82402		4062	1	7.94522
ADENO	SMARCA4	6597	10850	27	15.6	2.00405	568	11	1.32759	2.79318	3396	3	6.49477
ADENO	REG1B	5968	1100	10	1.3	2.78622	71	0	0.123234		314	0	0.458787
SCLC	GALNT17	64409	3912	14	1.48992	2.78396	223	0	0.111863		1238	1	0.556822
SCLC	CDH9	1007	5276	17	1.70597	2.78313	289	0	0.122191		1527	1	0.526129
SCLC	TCF23	150921	1359	8	0.557678	2.7816	64	0	0.0303548		494	0	0.207816
SCLC	GUCA1C	9626	1422	6	0.418638	2.78039	76	0	0.0289022		374	0	0.1276
SQ	ZBTB46	140685	3857	13	6.92	2.7782	191	0	0.527061		1244	1	3.25861
SCLC	FSHB	2488	860	4	0.279725	2.77734	57	0	0.0221112		235	0	0.083308
SCLC	PLCH1	23007	11213	16	3.61705	2.77348	658	1	0.300164	0.281442	3357	1	1.13504
SQ	LAMA3	3909	21520	16	32.7	2.77153	1239	1	2.61872	0.916099	6725	1	11.7361
ADENO	MYO5A	4644	12124	16	13.8	2.76926	792	1	1.472	0.457646	3527	1	4.74687
SCLC	RGS21	431704	1018	4	0.282061	2.76616	70	0	0.0275361		271	0	0.083481
SCLC	CD200	4345	1267	3	0.425937	1.82521	67	3	0.0295799	2.76534	412	0	0.168019
ADENO	PCDHA12	56137	6097	12	8.49	2.76458	286	0	0.61929		2077	1	3.95833
SCLC	COL22A1	169044	10212	28	4.2166	2.76225	529	3	0.357822	0.8203	3884	2	1.52777
SCLC	LELP1	149018	635	3	0.213174	2.75585	54	0	0.0242293		184	0	0.0636448
SQ	CERK	64781	3518	8	5.83	1.98986	196	3	0.427041	2.75579	1110	1	2.49271
SCLC	TMEM167A	153339	467	2	0.142516	2.75207	26	0	0.00825511		146	0	0.0461804
ADENO	NYNRIN	57523	12303	16	16.3	2.74844	605	1	1.20614	1.21327	4165	1	6.77354
SQ	TPH2	121278	3217	18	4.61	2.74688	213	0	0.439902		971	1	1.5812
ADENO	NLGN2	57555	5383	3	8.39	0.603254	208	2	0.448737	2.7457	1915	1	3.88499
SCLC	POTEF	728378	7225	16	2.43232	2.74348	421	1	0.197297	0.216375	2020	1	0.76059
ADENO	NTRK3	4916	4070	28	5.02	2.74085	193	1	0.407273	0.0748153	1236	2	1.9853
SCLC	SPTBN4	57731	16525	11	7.0014	2.7385	872	1	0.544859	0.930023	5670	1	2.97594
SCLC	PCDHB6	56130	4250	11	1.63445	2.73578	190	0	0.108009		1473	1	0.740112
SCLC	TBX18	9096	3932	13	1.51232	2.73293	195	0	0.101387		1327	1	0.584661
SQ	RB1	5925	6110	4	8.49	-0.866721	420	17	0.857199	2.72854	1813	0	2.69314
ADENO	ZIC4	84107	825	16	1.27	2.72521	53	0	0.120221		265	1	0.563089
SCLC	SHROOM2	357	10492	12	4.2558	2.72511	522	0	0.30453		3521	1	1.68611
SQ	SLC5A12	159963	3998	9	5.57	2.01479	238	4	0.504425	2.7248	1317	1	2.16212
SQ	NXF5	55998	2435	16	3.45	2.72439	141	0	0.236108		700	1	1.32071
SCLC	MT1M	4499	369	2	0.145634	2.72297	29	0	0.0115933		111	0	0.0488216
SCLC	BCL2L11	10018	638	3	0.218662	2.72167	39	0	0.017687		196	0	0.0668507
SQ	PRDM14	63978	3778	16	5.9	2.72045	219	2	0.443354	1.97957	1133	1	2.20277
SQ	PTPRG	5793	9606	16	14.7	2.71902	526	0	1.16217		2864	1	5.25864
ADENO	RGS21	431704	1018	8	1.03	2.71606	70	0	0.108873		271	0	0.307487
ADENO	CXCL11	6373	620	5	0.63	2.71466	35	0	0.0520195		182	0	0.209327
ADENO	CYP2A13	1553	3282	13	4.36	2.71164	141	0	0.304557		1014	1	1.8741
SQ	TET2	54790	13260	19	18.7	2.71139	869	5	1.76582	2.6253	3880	1	5.57248
SQ	FAM24B	196792	612	0	0.852		33	1	0.0510857	2.71071	192	0	0.361469
ADENO	CTNNB1	1499	5108	20	6.28	2.70629	257	0	0.520576		1655	1	1.77915
ADENO	DGKK	139189	8392	16	10.2	2.69885	481	0	0.937302		2557	1	3.45614
SQ	DUSP22	56940	1215	5	1.88	1.26418	68	3	0.137496	2.6972	364	1	0.778661
SQ	BTN2A2	10385	2655	14	4.01	2.69246	141	0	0.321374		858	1	1.69467
SCLC	ZNF479	90827	3471	14	1.04745	2.68652	292	0	0.128837		944	0	0.286822
SQ	C9orf153	389766	623	6	0.866	2.68641	39	0	0.0959287		184	0	0.265893
ADENO	ITGAE	3682	7756	13	10	2.68517	377	0	0.813922		2469	1	4.09893
SCLC	ARAF	369	1211	6	0.449492	2.68477	55	0	0.0309401		399	0	0.178439
ADENO	UQCRB	7381	923	0	1.06		65	2	0.0972403	2.68276	263	0	0.286479
SCLC	RBM14	10432	776	0	0.36589		25	2	0.0211468	2.68235	261	0	0.156624
SCLC	BTBD11	121551	7209	11	2.82952	2.67936	336	1	0.18597	0.929632	2382	1	1.201
ADENO	EGFR	1956	4685	14	5.87	2.67713	266	0	0.555185		1385	1	2.21875
ADENO	PTCHD4	442213	5604	24	6.49	2.67712	289	0	0.483379		1712	2	2.71343
ADENO	PCSK4	54760	4869	6	7.65	1.48829	214	2	0.436911	2.67367	1703	1	3.58792
ADENO	LTN1	26046	11919	18	12.7	2.67211	848	1	1.32699	0.26344	3532	1	3.7111
SQ	OCM	654231	733	2	1.08	0.948292	40	2	0.105319	2.66924	199	0	0.422133
SQ	SMIM7	79086	499	0	0.747		19	1	0.052793	2.66578	148	0	0.372039
SCLC	RBM14-RBM4	100526737	771	0	0.360336		26	2	0.0214987	2.66275	256	0	0.152812
SQ	DEFB124	245937	448	1	0.664	0.672808	32	1	0.0529376	2.66204	150	0	0.275281
SQ	RNF31	55072	6920	15	11.5	2.65939	396	0	0.879831		2323	1	4.25536
ADENO	TET1	80312	14040	17	16	2.65918	877	0	1.53133		4298	1	4.85837
ADENO	SLC1A3	6507	3554	12	4.15	2.65886	157	0	0.33492		1158	1	1.77707
ADENO	KRTAP20-2	337976	394	4	0.6	1.59213	47	1	0.0495186	2.65783	135	0	0.12624
ADENO	MAP3K4	4216	10590	16	12.7	2.65668	694	0	1.30821		3143	1	4.01421
ADENO	TNRC6A	27327	12963	21	16	2.6538	769	0	1.58595		3917	1	4.2232
SQ	GALNT14	79623	3527	14	5.66	2.65287	198	0	0.413865		1054	1	2.28332
ADENO	FAM122C	159091	509	0	0.58		27	1	0.0497266	2.65213	166	0	0.209439
ADENO	SLITRK4	139065	5518	29	5.9	2.6498	344	1	0.531144	-0.237773	1662	2	2.05792
SCLC	DEFB104A	140596	457	2	0.154032	2.64759	40	0	0.0131722		142	0	0.0436604
SQ	DROSHA	29102	9127	18	14.1	2.64611	554	1	1.23834	0.545313	2676	1	4.27763
SQ	NLRC3	197358	6909	11	11.4	2.64122	271	0	0.633812		2396	1	5.58491
SQ	BPIFB1	92747	3146	11	4.51	2.64115	126	0	0.269175		1075	1	2.29952
SCLC	FAM237A	200726	1191	5	0.38694	2.64111	75	0	0.0329819		354	0	0.116359
SCLC	SLC4A10	57282	7165	15	2.24674	2.63978	425	0	0.203297		2193	1	0.696632
ADENO	ITGA1	3672	7753	16	8.51	2.6392	481	0	0.935959		2368	1	2.70849
ADENO	LCE2B	26239	718	5	1.04	1.64487	38	1	0.0502591	2.63762	225	0	0.28644
ADENO	CES5A	221223	3761	13	4.66	2.63753	185	0	0.387898		1220	1	1.89892
SQ	COMMD2	51122	1305	2	1.85	0.229917	74	3	0.161813	2.63646	403	0	0.715572
SCLC	C11orf97	643037	804	4	0.311246	2.63378	56	0	0.0303833		265	0	0.119469
SQ	PARP8	79668	5601	17	7.84	2.63277	364	1	0.787957	0.452272	1712	1	2.55693
ADENO	NOL4	8715	3742	19	4.43	2.632	232	0	0.484633		1093	1	1.36337
SCLC	CXCL6	6372	712	0	0.281634		29	1	0.0110393	2.63113	276	0	0.139168
ADENO	LUM	4060	2229	17	2.39	2.63082	132	0	0.200663		672	1	0.778514
ADENO	WDR81	124997	12538	14	18.5	2.63073	560	1	1.30504	1.3164	4362	1	7.90468
ADENO	NCOR1	9611	15912	17	19.5	2.62895	982	1	2.03098	0.33913	5057	1	6.00236
ADENO	SERF2	10169	296	0	0.41		24	1	0.0505913	2.62865	76	0	0.134782
ADENO	CHSY3	337876	5822	14	7.72	2.62796	342	0	0.67851		1765	1	2.70118
SCLC	CCT8L2	150160	3575	12	1.28263	2.62792	172	1	0.0869997	0.599841	1257	1	0.500465
ADENO	TRPC3	7222	6101	12	7.56	2.62764	349	1	0.686363	0.81779	1830	1	2.88472
SCLC	FRAS1	80144	26572	13	9.06335	2.62742	1453	1	0.685293	0.668992	8074	1	3.00008
ADENO	ADGRE2	30817	5014	12	6.25	2.62704	254	1	0.496419	1.20385	1608	1	2.77051
ADENO	KLB	152831	6871	12	8.53	2.62668	417	1	0.737761	0.899497	2099	1	3.29219
ADENO	EXT2	2132	4936	13	6.2	2.62624	293	0	0.483791		1521	1	2.33084
SCLC	TMEM70	54968	653	0	0.287401		36	2	0.0222353	2.62273	265	0	0.136368
SCLC	NLRP8	126205	6819	13	2.2589	2.62255	391	3	0.175041	1.72235	2042	1	0.793029
SQ	CSRNP1	64651	3869	3	6.47	0.406722	163	3	0.42117	2.62231	1260	1	2.23236
ADENO	UGT2B28	54490	3528	18	3.8	2.61667	216	2	0.355847	1.36036	1008	1	1.11475
ADENO	CXCR2	3579	2337	5	2.8	1.52356	101	2	0.167354	2.61613	793	1	1.31846
SQ	GEMIN5	25929	9873	15	14.3	2.61547	641	1	1.31736	0.691878	3049	1	5.05653
SQ	CIC	23152	10150	5	17.8	1.47599	396	2	1.00759	2.61276	3917	1	7.84751
ADENO	SLC5A12	159963	3998	14	4.53	2.61083	238	0	0.438538		1317	1	1.69302
ADENO	LPAR4	2846	2455	15	2.55	2.61069	105	0	0.146175		761	1	0.927626
ADENO	ZMYND8	23613	7758	13	9.51	2.61014	459	2	0.840385	1.83089	2286	1	3.71602
ADENO	ARHGEF4	50649	4596	15	6.34	2.60781	242	2	0.532073	1.88672	1363	1	2.45201
ADENO	RAD54L2	23132	9620	14	12.6	2.60693	483	1	1.00248	0.902463	3091	1	4.48215
SQ	TMEM258	746	508	0	0.737		27	1	0.0551799	2.60534	167	0	0.372187
SQ	ST20	400410	506	2	0.712	1.49354	29	1	0.0552701	2.60311	167	0	0.274549
SQ	PHKA1	5255	7536	16	11.1	2.60193	468	0	1.04327		2346	1	3.70154
SQ	AKR1D1	6718	1899	6	2.73	1.35157	119	4	0.253857	2.60162	583	1	1.00264
SCLC	GYPA	2993	747	3	0.239101	2.60153	45	0	0.0232833		252	0	0.0796932
ADENO	TSHZ1	10194	6817	12	8.94	2.60138	358	1	0.668636	1.32509	2104	1	4.07799
SQ	NPS	594857	575	3	0.748	1.96347	32	1	0.0553703	2.60064	185	0	0.275274
ADENO	TGFBRAP1	9392	5637	12	7.07	2.59816	308	0	0.621799		1786	1	2.93662
SQ	KRAS	3845	1253	11	1.7	2.59769	88	1	0.157457	1.17228	351	0	0.479488
SQ	EIF4E3	317649	770	1	1.16	-0.0695579	52	2	0.110987	2.5976	231	0	0.397289
ADENO	UFM1	51569	540	0	0.59		25	1	0.0517935	2.59668	191	0	0.230001
SCLC	IL9R	3581	2209	10	0.800273	2.59603	132	1	0.0697996	0.440515	728	0	0.288804
SQ	LENEP	55891	379	1	0.608	0.781945	21	1	0.0556058	2.59483	140	0	0.306408
SQ	GP6	51206	3944	7	6.62	1.76935	227	3	0.524106	2.59438	1400	1	2.71599
SQ	FAT1	2195	30337	31	44.8	1.80438	1619	13	3.52225	2.5932	9327	4	16.7553
ADENO	ENOX1	55068	4275	15	5.06	2.59282	261	1	0.541782	0.406483	1242	1	1.68405
ADENO	IFITM5	387733	834	1	1.2	-0.378189	31	1	0.0519442	2.59273	314	0	0.668142
ADENO	ABCB5	340273	859	7	1	2.59259	54	0	0.118355		257	0	0.320929
ADENO	PRKDC	5591	27090	27	31.2	2.59257	1668	7	2.91262	2.32592	8106	2	10.5837
SQ	BRPF3	27154	7901	10	12.7	2.15287	424	3	0.923507	2.59219	2511	1	4.74923
SQ	ZNF836	162962	6251	19	8.54	2.59062	463	2	0.904969	1.13812	1701	1	2.42665
ADENO	MT1HL1	645745	395	3	0.5	1.85877	33	1	0.0520705	2.58942	112	0	0.183603
ADENO	PPP1R17	10842	1032	6	1.18	1.93266	60	2	0.104226	2.58831	294	0	0.350699
SQ	CX3CR1	1524	2361	8	3.24	2.06914	110	2	0.192968	2.58768	715	1	1.50225
SCLC	GCG	2641	1213	5	0.403144	2.58596	67	0	0.0312426		331	0	0.106178
ADENO	TP63	8626	4516	14	5.76	2.58461	244	1	0.451769	0.949715	1351	1	2.09246
SCLC	DOCK10	55619	14523	13	4.54997	2.5817	916	0	0.419399		4226	1	1.5037
ADENO	RGS22	26166	8309	21	8.62	2.5802	656	2	1.04703	0.849735	2294	1	2.25296
SQ	FAM57A	79850	1659	3	2.74	0.862481	75	2	0.176996	2.58013	570	1	1.37166
SCLC	GABRG1	2565	3079	16	0.929206	2.57928	190	0	0.0710022		907	1	0.269972
SQ	MTNR1B	4544	2354	23	3.8	2.57888	102	1	0.192708	0.96593	793	2	1.84152
SCLC	FAM122C	159091	509	2	0.162191	2.5782	27	0	0.0119691		166	0	0.0566693
ADENO	MYO1H	283446	6743	12	7.82	2.57757	427	1	0.816732	0.600543	2019	1	2.92634
SQ	NR1H4	9971	3231	18	4.67	2.57698	225	2	0.473545	1.27864	909	1	1.41555
SQ	RABEP2	79874	3637	7	6.29	1.93369	205	3	0.572968	2.57599	1270	1	2.92713
ADENO	DEFB113	245927	537	4	0.55	2.57593	46	0	0.0643123		146	0	0.159297
SQ	GRIA3	2892	5905	15	8.59	2.57257	364	1	0.740237	0.761717	1768	1	3.00716
SQ	C8orf34	116328	3510	16	5.45	2.57181	212	0	0.487327		1111	1	1.82979
SCLC	PCDHB15	56121	5062	10	1.8726	2.57146	238	0	0.141398		1774	1	0.821409
ADENO	TMPRSS6	164656	5338	13	7.71	2.5709	299	0	0.588973		1770	1	3.42602
SCLC	HIVEP3	59269	15500	11	5.76817	2.56983	833	1	0.455121	0.714616	5303	1	2.19386
SCLC	ZNF423	23090	8673	12	3.25966	2.56957	439	0	0.237216		2435	1	1.17025
SCLC	KRTAP26-1	388818	1361	6	0.49047	2.56747	74	0	0.0355026		446	0	0.160277
ADENO	CCL22	6367	596	0	0.84		30	1	0.052977	2.56592	202	0	0.335191
SQ	BTF3L4	91408	671	0	0.893		30	1	0.0569395	2.56244	190	0	0.234827
ADENO	SPACA4	171169	794	1	1.14	-0.285746	30	1	0.0531259	2.5621	283	0	0.524887
SQ	GNG12	55970	466	0	0.613		34	1	0.0569953	2.5611	139	0	0.228771
SQ	HIST1H2BC	8347	813	7	1.4	1.78988	43	2	0.0811498	2.55772	269	1	0.623962
ADENO	SLC28A3	64078	4537	13	5.21	2.55723	253	1	0.467435	0.787101	1420	1	1.92141
SCLC	MYH2	4620	12943	26	4.20603	2.55687	810	1	0.414457	-0.768351	3707	2	1.41382
SCLC	UGT3A1	133688	1686	6	0.494576	2.55626	92	2	0.0352198	2.0764	481	0	0.141941
SCLC	FGF23	8074	1646	8	0.660447	2.5542	71	0	0.0352367		533	0	0.263695
ADENO	NLGN3	54413	5545	12	7.51	2.55368	254	1	0.486255	1.39984	1824	1	3.13366
ADENO	FAM189B	10712	3611	2	5.51	-0.0707548	130	2	0.314066	2.55323	1398	1	2.36153
SCLC	ATP2B3	492	8023	10	3.11489	2.55295	346	0	0.199841		2602	1	1.31807
SCLC	RGS1	5996	1392	5	0.413311	2.55247	86	0	0.0350327		394	0	0.116667
SQ	PYGM	5837	5569	12	9.2	2.55089	267	0	0.566932		1733	1	3.93395
SCLC	LRP1B	53353	30830	98	9.84982	2.54932	2062	11	0.910215	0.49806	8490	6	2.67765
SCLC	HIST1H2BD	3017	812	4	0.331687	2.54825	44	0	0.0191798		269	0	0.130066
ADENO	VN1R2	317701	2593	14	2.93	2.54772	138	2	0.180231	2.18485	815	1	1.03459
SCLC	ANKRD30B	374860	9248	30	2.72105	2.54361	670	1	0.288993	-1.13124	2601	2	0.805905
ADENO	COP1	64326	4674	13	5.65	2.54162	286	2	0.481461	1.70926	1394	1	1.94796
SCLC	KRTAP25-1	100131902	690	0	0.202679		36	1	0.0119034	2.54162	183	0	0.0546311
ADENO	WFIKKN2	124857	3804	14	5.47	2.54126	183	0	0.35544		1188	1	2.23454
SQ	KCNK2	3776	2751	7	3.91	1.81539	144	3	0.339598	2.5411	894	1	1.70115
SQ	MS4A13	503497	599	5	0.807	2.53931	48	1	0.100418	1.78704	181	0	0.215267
SQ	URGCP	55665	6113	12	9.62	2.53512	314	0	0.695571		1943	1	4.03798
SQ	GPC3	2719	3513	6	5.09	1.42044	192	3	0.382301	2.53492	1020	1	1.9041
SQ	RPS6KA4	8986	4924	4	9.03	1.28833	216	2	0.596851	2.53451	1736	1	4.41723
ADENO	PRSS38	339501	2095	13	2.86	2.53363	111	0	0.224552		719	1	1.20166
ADENO	STON2	85439	6017	14	7.41	2.53345	288	0	0.573583		1831	1	2.61989
SQ	CHST2	9435	3373	11	6.45	2.53258	151	0	0.335587		1237	1	3.0035
ADENO	SLC38A7	55238	3002	5	3.93	1.46317	126	2	0.257207	2.53204	1021	1	1.90444
SCLC	LSAMP	4045	2172	9	0.756376	2.53022	124	0	0.0621465		737	0	0.297001
ADENO	WDR60	55112	7067	17	8.72	2.53012	450	1	0.912734	0.393175	2068	1	2.80838
SQ	FGFR2	2263	4658	13	7.16	2.52996	266	0	0.569197		1430	1	2.80848
ADENO	CMTR2	55783	5169	11	5.38	1.08354	313	9	0.489876	2.52906	1439	0	1.49498
SCLC	DSCAM	1826	13155	11	4.75251	2.5286	710	1	0.362355	0.683742	4234	1	1.7707
ADENO	PIGG	54872	5470	10	6.88	2.52839	285	0	0.534441		1886	1	3.05571
SQ	DLG1	1739	5954	17	8.54	2.52681	363	2	0.794326	1.39707	1810	1	2.57267
ADENO	SLC17A8	246213	3882	14	4.44	2.52593	236	1	0.463364	0.526574	1174	1	1.57319
SCLC	SDHC	6391	738	1	0.250341	1.06268	33	1	0.0120621	2.52589	264	0	0.0973512
SQ	GRIN1	2902	5839	10	9.99	2.52347	252	0	0.623147		1865	1	4.95679
ADENO	CAMTA1	23261	527	4	0.64	2.52173	36	0	0.0570876		148	0	0.229016
SCLC	HIST2H2BE	8349	813	4	0.338395	2.52134	42	0	0.0212463		270	0	0.143352
SCLC	ADAM19	8728	6032	12	2.26709	2.52125	321	0	0.160018		1900	1	0.799356
ADENO	ZC3HAV1	56829	5948	12	7.4	2.51645	359	1	0.687144	0.716555	1802	1	2.6812
ADENO	ADAMTS2	9509	3678	13	5.73	2.51436	141	1	0.337109	1.63227	1266	1	2.57733
SQ	HSPA6	3310	4221	23	7.22	2.51194	180	2	0.410665	1.66024	1377	2	3.24119
SQ	SCGB2A2	4250	622	1	0.808	0.41248	37	1	0.0590926	2.51171	169	0	0.306782
SQ	ABCD1	215	4755	10	8.3	2.51131	236	0	0.560065		1705	1	4.12702
ADENO	GBF1	8729	12172	12	15.2	2.5108	596	0	1.25651		3954	1	5.76747
SQ	SH3RF2	153769	4725	10	7.62	2.33501	217	2	0.458212	2.50969	1610	1	3.34025
ADENO	ISL1	3670	2321	13	3.13	2.50812	121	0	0.232667		690	1	1.13738
SCLC	NFATC2	4773	5998	10	2.34755	2.50808	295	0	0.171267		2023	1	0.974483
ADENO	IGHMBP2	3508	6440	12	8.79	2.50516	306	0	0.688174		2182	1	3.75703
SCLC	MAGEC3	139081	2287	9	0.771391	2.50379	129	0	0.056032		689	0	0.240121
SCLC	TOMM22	56993	909	4	0.343078	2.50286	52	0	0.0323395		308	0	0.14273
SCLC	ADAD1	132612	3704	13	1.11567	2.50205	255	0	0.104635		1117	0	0.332709
ADENO	UBE4B	10277	8583	12	10.6	2.50025	458	2	0.851272	1.8548	2668	1	3.83078
SQ	CDK14	5218	2960	15	4.18	2.50007	177	0	0.344041		913	1	1.43506
	*exc, excess of missense mutations, log(obs/exp)mis-log(obs/exp)sil, obs - observed, exp - expected
	**exc, excess of nonsense mutations, log(obs/exp)non-log(obs/exp)sil, obs - observed, exp - expected
